# Supplementary material for: Relationships between Physical Activity Frequency and Self-Perceived Health, Self-Reported Depression, and Depressive Symptoms in Spanish Older Adults with Diabetes: A Cross-Sectional Study
Source: Int J Environ Res Public Health. 2023 Feb 6;20(4):2857. doi: 10.3390/ijerph20042857 (PMC9958756; doi:10.3390/ijerph20042857)
Supplement: Supplementary file 1 [file ijerph-20-02857-s001.zip]

Archive with 1 entries (1 files):
- ijerph-2141546-supplementary.pdf
